# Supplementary material for: Evidence Gaps and Lessons in the Early Detection of Atrial Fibrillation: A Prospective Study in a Primary Care Setting (PREFATE Study)
Source: Biomedicines. 2025 Jan 7;13(1):119. doi: 10.3390/biomedicines13010119 (PMC11759169; doi:10.3390/biomedicines13010119)
Supplement: Supplementary file 1 [file biomedicines-13-00119-s001.zip]

Archive with 1 entries (1 files):
- biomedicines-3398781-supplementary.pdf
